# Supplementary material for: Comprehensive Analysis of the Prognosis and Drug Sensitivity of Differentiation-Related lncRNAs in Papillary Thyroid Cancer
Source: Cancers (Basel). 2022 Mar 7;14(5):1353. doi: 10.3390/cancers14051353 (PMC8909347; doi:10.3390/cancers14051353)
Supplement: Supplementary file 1 [file cancers-14-01353-s001.zip]

Archive with 10 entries (10 files):
- Figure legend.pdf
- Figure S1.JPG
- Figure S2.tif
- Figure S3.tif
- Figure S4.tif
- Figure S5.tif
- Figure S6.tif
- Figure S7.tif
- Figure S8.tif
- supplementary Table S1.pdf
